# Supplementary material for: Two-Phase Fermentation Systems for Microbial Production of Plant-Derived Terpenes
Source: Molecules. 2024 Mar 2;29(5):1127. doi: 10.3390/molecules29051127 (PMC10934027; doi:10.3390/molecules29051127)
Supplement: Supplementary file 1 [file molecules-29-01127-s001.zip]

Archive with 1 entries (1 files):
- molecules-2893530-supplementary.pdf
